# Supplementary material for: Transcriptional and Translational Dynamics of Zika and Dengue Virus Infection
Source: Viruses. 2022 Jun 28;14(7):1418. doi: 10.3390/v14071418 (PMC9316442; doi:10.3390/v14071418)
Supplement: Supplementary file 1 [file viruses-14-01418-s001.zip]

Archive with 1 entries (1 files):
- viruses-1746562-supplementary.pdf
